# Supplementary material for: In Vitro Anti-Inflammatory Activity and Molecular Docking Analysis of Compounds Isolated from Beyeria viscosa
Source: Curr Issues Mol Biol. 2026 May 10;48(5):495. doi: 10.3390/cimb48050495 (PMC13204732; doi:10.3390/cimb48050495)
Supplement: Supplementary file 1 [file cimb-48-00495-s001.zip]

Archive with 1 entries (1 files):
- cimb-4271372-supplementary.pdf
